# Supplementary material for: Diaspora, a large family of Ty3-gypsy retrotransposons in Glycine max, is an envelope-less member of an endogenous plant retrovirus lineage
Source: BMC Evol Biol. 2005 May 5;5:30. doi: 10.1186/1471-2148-5-30 (PMC1142308; doi:10.1186/1471-2148-5-30)
Supplement: Additional File 1 — ClustalW alignment of conserved reverse transcriptase domains for selected plant Ty3-gypsy family retroelements. Amino acid sequence alignments generated by ClustalW using the Megalign program from Lasergene 5 were imported into MEGA2 for phylogenetic analysis. [file 1471-2148-5-30-S1.meg]

#Mega
Title: rt31.MSF

#AAD22153
DKKDGSQRMCVDYRSLNEVTIKNKYPLPRIDDLFDQLRGACVFSKIDLRSGYHQLKIRNS
DIPKTAFTTRYGLYEYTVMSFGLTNAPAYFMYMMNKVFMEYLDKFVVVFIDDILVFSKTK
EEHAEHLRLVLQKLREHKLYAKRSKCEFWLEEVSFLGHVV

#AAF24529
TRTITGHRMCIDYRKLNAASRKDHFPLPFIDQMLERLANHPYYCFLDGYSGFFQIPIHPN
DQEKTTFTCPYGTFAYKRMPFGLCNAPATFQRCMTSIFSDLIKEMVEVFMDDFSVYGPSF
SSCLLNLGRVLTRCEETNLVLNWEKCHFMVKEGIVLGHKI

#AAF24531
TRTITGHRMCIDYRKLNAASRKDHFPLPFIDQMLERLANHPYYCFLDGYNGFFQIPIHPN
DQEKTTFTCPYGTFAYKRMPFGLCNAPATFQRCMTSIFSDLIEEMVEVFMDDFSVYGPSF
SSCLLNLGRVLTRCEETNLVLNWEKCHFMVKEGIVLGHKI

#AAF67363
KKKDGSFRLCIDYRELNRVTVKNKYPLPRIDELLDQLRGATCFSKIDLTSGYHQIPIAEA
DVRKTAFRTRYGHFEFVVMPFGLTNAPAAFMRLMNSVFQEFLDEFVIIFIDDILVYSKSP
EEHDVHLRRVMEKLREEKLFAKLSKCSFWQRKMGFLGHIV

#Diaspora
TRVQNSWRVCIDYRRLNQVTKKDHFPLPFIDQMLERLAGKSHYCFLDGFSGYMQITIAPE
DQEKTTFTCPFGTFAYRRMPFGLCNAPGTFQRCMISIFSDFLENCIEVFMDDFTVYGSSF
DGCLDSLEKVLNRCIETNLVLNFEKCHFMVEQGIVLGHII

#Calypso3-1
TRTVTGWRMCIDYHKLNEATRKDHFPLPFMDQMLERLAGQAYYCFLDGYSGYNQIAVDPI
DQEKTVFTCPFGVFAYRRMSFGLCNVPATFQRCMLTIFSDMVEKSIEVFMDDFSVFGPSF
DSCLRNLEMVLQRCVETNLVLNWEKCHFMVREGIVLGHKI

#AAL82524
KKKDGTWRFCVDYRKLNSVTVKSKFPMPVVDELLDELAGTQYFSKLDLRAGYHQIRMVEQ
DEFKTAFKTHHGQFQFSVMPFGLINAPSTFQCLMNSVFASLICKCVLVFMDDILVYNPNL
DSHLHHLRQVFMLLRQNQLYAKMSKCSFACAQLEYLGHII

#Retrosat2
EKKDKTKRMCVDYRALNEVTIKNKYPLPRIDDLFDQLKGAKVFSKIDLRSGYHQLRIREE
DIPKTAFTTRYGLYECTVMSFGLTNAPAFFMNLMNKVFMEFLDKFVVVFIDDILIYSKSE
EEHEQHLRLVLEKLKEHQLYAKFSKCDFWLTEVKFLGHVI

#BAB02630
TRTITGHRMCIDYRKLNAASRKDHFPLPFIDQMLERLANHPYYCFLDGYSGFFQIPIHPN
DQEKTTFTCPYGTFAYKRMPFGLCNAPATFQRCMTSIFSDLIEEMVEVFMDDFSGYGPSF
SSCLLNLGRVLTRCEETNLVLNWEKCHFMVKEGIVLGHKI

#CAD39763
KKKDGSMRMCVDYRSLNEVTIKNKYPLPRIDNLFDQLKGAKVFSKIDLRSGYHQLKIRTE
DIPKTAFSTRYGLYEFTVMSFGLTNAPAYFMNLMNKVFMEYLDKFVVVFIDDILIYSKDE
EEHAEHLRLVLQKLRKHKLYAKFSKCEFWLKEVAFLGHVI

#CAE02465
PKKDGSWRMCVDCRAINNNTIRYRHPIPRLDDMLDELSGSIVFSKVDLRSGYHQIRMKLG
DEWKTTFKTKFGLYEWLVMPFGLTNAPSTFMRLMNEVLRPFIGKFVVVYFDDILIYSKSM
GEHFNHLRAVFNALRDARLFGNLKKCTFCTDRVSFLGYVV

#T01842
KKKDGSFRLCIDYRGLNQVTVKNKYPLPRIDELLDQLRGATCFSKIDLTSDYHQIPIAEA
DVRKTAFRTRYGHFEFVVMPFGLTNAPAAFMRLMNSVFQEFLDEFVIIFIDDILVYSKSP
EEHEVHLRRVKEKLREQKLFAKLSKCSFWQREMGFLGHIV

#dea1_T07863
KKKDGSLRLCVDYRELNKVTIKNKYPLPRIDDLFDQLQGSCVYSKIDLQSGYHQLKIKPE
DVSKTAFRTRYGHYEFAVMPFGLTNAPTAFMDLMNRVFKPYLDRFVVVFIDDILVYSRSD
ADHEEHLRIVLQVLREKELYVKLKKCEFWLREVAFLGHLI

#Gypsy
ASGKQKFRIVIDYRKLNEITVGDRHPIPNMDEILGKLGRCNYFTTIDLAKGFHQIEMDPE
SVSKTAFSTKHGHYEYLRMPFGLKNAPATFQRCMNDILRPLLNKHCLVYLDDIIVFSTSL
DEHLQSLGLVFEKLAKANLKLQLDKCEFLKQETTFLGHVL

#Cinful-1
KKANGKWRMCIDFTDLNKACPKDEFPLPRIDSLVDATASSELMSLLDCYSGYHQIWMKRE
DEPKTSFITPSGTYCYLRMPEGLKNAGGSFSRMTAKVLQSQIGRNVLTYVDDIIVKSTKQ
ENHIADLQETFASFRQAGLKLNPEKCVFGVKKGKFLGCLV

#RIRE2
RKKTGQWRMCVDYTDLNKSCPKDPFGLPRIDQVVDSTAGCELLSFLDCYSGYHQIRLKES
DCLKTSFITPFGAYCYVTMPFGLKNAGATYQRMIQRCFSTQIGRNVEAYVDDVVVKTKQK
DDLISDLEETFASIRAFRMKLNPEKCTFGVPSGKLLGFMV

#Calypso4-1
IRTVTGWRMCIDYRKLNDATRKDHYPLPFMDQMLERLVG.SYYCFLDEYSGYN.IVVDPK
DQEKTAFTYPFGVFAYRHMPFGLCNAPATFQRCIMAIFSDMVEKCIEVFMDDFSIFGPSF
KGCLLNLERVLQRCEESNLVLNWEKFHFMVQEGIVLGHKI

#Calypso1-1
TRTATGWWMCIDYRKLNEATQKDHFPLPFMD.MLERLAGQAYYCFLDGYSGYNQIAVDPR
DQEKTAFTCPFGVFAYRRMSFGLCNALAIFQRCMLAIFSDMVEKSIEVFMDDFWIFGPSF
DNYLRNLEMVLQRCV.TNLVLNWEKCHFMVREGIVLSHKI

#Calypso2-1
RRTITGWRMCINYRKLNEATRKDHFPLLFMDQMLERLVGQAYYYFLDGYSGYNQIAVDPR
DQEKAAFTCPFGVFAYRRMPFGLCNAPATFQRFMLAIFSDMV.KSIEVFMDDFWVFGPSF
N.SLRNLEMVL.S.VETNLVLNWEKCHFMVQEGIVLGHKI

#Grande1-4
KKNKVDWRMCVDYTDLNKHCPKDPFGLPRIDQVVDSTAGCSMLSFLDCYSWYHQISLAKE
DEEKTAFITPFGAFCYTSMSFGLKNGRATYQRAIQTCLANHWGKRVEAYVDDVVIKIENS
ENFIEDLQLVFNSLRRYRWKLNPEKCVFGVPAGKLLGFIV

#Cereba
PKKDGTSRMCVDCRGINNITIRXRHPIPRLDDMLDELSGSIIFSKVDLRSGYHQIRMKLG
DEWKTAFKTKFGLYEWLVMPFGLTNAPSTFMRLMNEVLRAFIGRFVVVYFDDILIYSRSL
EDHLDHLRAVFTALRDARLFGNLGKCTFCTDRVSFLGYVV

#Cyclops-1
TKVATGWRMCIEYRRLNTATRKDHFPLPFMDQMLERLSGQQYYCFLDGYSGYNQIAVDPA
DH.KTAFTCPFGVFAYRKMSFGLCNAPTTFQRCVQAIFADLIEKTMEVFMDDFSVFGGSF
SLCLANLKTVLERCVKTNLVLNWEKCHFMVTEGIVLGYKV

#Tat4-1
KKKNGKLRVCIDFTDLNKACPKDSFPLPHIDRMVEATTGNELLSFMDAFSGYNQIPMHKD
DQEKTSFITDRGTYCYKVMPFGLKNAGARYQRLVNQMFAPQLGKTMEVYIDDMLVKSKKS
ADHIEHLTACFETLNKYNMKLNPAKCSFGVTSGEFLGYIV

#BAGY-2
HRIVTGYRMVIDFRKLNKATRKDHYPLPFIDKMLERLSKNTHFCFLDGYSGFSQISAAQS
DQEKTTFTCPFGTFAYRRMPFGLCNAPATFQRCMMAISSDFCEKIIEVFMDDFSVYGSSF
DDYLSNLDRVLQRCKDTNLVLNWEKCHFMVNEGIVLGHKI

#D84513
TRTVTGHRMCIDYRKLNSATRKDNFPLSFIDQMLERLSNQPYYCFLDGYLGFFQILIHPD
DQEKTTFTCPYGTFAYRRMPFGLCNAPATFQHCMKYIFSDMIEDFMEVFIDDFLVLQR..
.............CEDKHLVLNWEKSHFMVRDGIVLGHKI

#cot8-7
TRVQNRWRVCIDYRKLNAATRNDHFPLPFIDQMLERLANKTHYCCLDGYSGLFQIPVAPE
DQDKTTFTCPFGTFAYRRMSFGLCNAPATFQRCMVSIFSDYVEKIIEFFMDDFTVYGNSF
NECLDNLAKILQRCLEFNLVLNYEKCHFMVDKGLILGHIV

#Athila4-1
TRTITGHRMCIDYRKLNAASRKDHFPLPFIDQMLERLANHPYYCFLDGYSGFFQIPIHPN
DQEKTTFTCPYGTFAYKRMPFGLCNAPATFQRCMTSIFSDLIEEMVEVFMDDFSVYGPSF
SSCLLNLGRVLTRCEETNLVLNWEKCHFMVKEGIVLDHKI

#Athila6-1
TRTTTGHRMCIDYRKLNAASRKDHFPLPFIDQMLERLANHPYYCFLDGYSGFFQIPIHPN
DQEKTTFTCPYGTFAYKRMPFGLCNAPATFQRCMTSIFSDLIEEMVEVFMDDFSVYGSSF
SSCLLNLCRVLKRCEETNLVLNWEKCHFMVREGIVLGHKI

#Calypso5-1
TRTVTGWRMCIDYRKLNNATWKDHYPLPFMDHMLERLARQSYYCFLDGYSSYNZIAIDIK
DQEKTTFTFPFGVFAYRCMPFGLCNALATFQRCMMAIFSDMVEKCIEVFMDDFSVFGPSF
DGCLSNLERVFZRCEESNLVLNWEKCHFMVQEGIVLGHKI

#syc2-3
TSVQNGWRVCIDYRKLNVVTRKDHFPLPFIDQMLERLVGHSYYCFLDGYSSYFQIVITPE
DZEKTTFTCPFGTFAYRCMPFGLCNAPTTFQRCMVSIFSYYIENIIEVFMDDFIVYGDSF
NNFLHNLTLVLQRCIETNLVLNYEKCHFMVEQGIVLGHVI

#syc4-2
THVQNGWWVCINYRKLNVITCKDHFPLPFIDKMLERLAGHSYYCFLDGYLGYFQIAITSE
DQEKMIFKCPFGTFAYRHMPFGLCNAPTTFZRCMVSIFSDYIENIIEVFMDDFTVYGDSF
DNCLHNLTLVIQRCIETNLVLNSZKCHFMVEQGIVLGHVV

#cot5-3
TRVQNGWRVCIDYRKLNSLTRKDHFPLPFIDQMLERLAGKSHYCCLDGYZGFFQIPVAPE
DQEKTMFTCPFGTFSYRRMPFGLCNAPASFHRCMVSIFSDYVDKIIEVFMDDFTVYGESF
EVSLTNLAKILERCLEFNLVLNYEKCHFMVDKGLVLGHII

#cot8-6
TZVRNGRRVCIDYRKLNSLTRKDHFPLLFIDQMLEHLARKSHYCCLDGYSGFFQIPMALK
DQEKMTFTCPFGMFAYRRMSFRLCNAPTMFQRCMISIFFDYVKKIIEVFMDEFTVYSESF
EVYLSNLEKFLERCLEFNLVLNYENCYLMVDKGLVLGHII

#AP006432
TRQVTGWRVCIDYRRLNSATRKDHFPLPFIDQMLEKLAGHRYYCFLDGYSGYNQIVVAPE
DQEKTAFTCPYGVFAYRRMPFGLCNAPTTFQRCMFAIFSDLIEHCIEIFMDDFSVFGPTF
DECLHNLTLVLERCQETNLVLNWEKCHFMVRDGIVLGHRV

#Athila1-1_(AB005248)
TRTITGHRMCIDYRKLNAASRKDHFPLPFIDQMLERLANHTHYCFLDGYSGFFQIPIHPN
DQEKTTFTCPYGTFAYRRMPFGLCNAPATFQRCMMSIFSDLIENVVEVFMDDFSVYGDSF
ASCLSNLCRVLKRCEETNLVLNWEKCHCMVRDGIVLGHKI

#TfcII_sr25
QRVANSWRVCVDYRRLNANTRKDHFPLPFIDSMLERLAGNMYYCFLDGYSGYNQIHIAPE
DQEKTTFTCPFGTFAYRRMPFGLCNAPATFQRCMVSIFQDMNERYLEVFMDDFSVHGDSF
QTCLDNLESVLSRCVEKNLVLNWEKCHFMVQHGIVLGHII

#TfcII_sr1
QRVANSRRVCVDYRRLNANTRKDHFPLPFIDSMLERLAGNMYYCFLDGYSGYNQIHISPE
DQEKTMFTCPFGTFAYRRMPFGLCNAPATFQRCMVSIFQDMNERYLEVFMDDFSVHGDSF
QTCLDNLESVLSRCVEKNLVLNWEKCHFMVQHGIVLGHII

#TfcII_sr18
QRVANSWRVCVDFRRLNANTRKDHFPLPFIDSMLERLAGNMYYCFLDGYSGYNQIHIAAE
DQEKTTFTCPFGTFAYRRMPFGLCNAPATFQRCMVSIFQDMNEKYLEVFMDDFSVHGDSF
QTCLDNLESVLSQCVEKNLVLNWEKYHFMVQHGIVLGHII

#BH695607
TRTITRHRMCIDYRKLNLASRNDHFPLPFIDQMLERLANYLYYCFLXGYSGFFQIPIHPN
DQEKTTFTCPYGTFAYRRMPFGLCNAPATFQRCMMSIFSDLIEDVVEVFMDDFSAYGSSF
SACLSNLSRVLKRCEETNLVLNWEKCHFMVKEGIVLGHKI

#AC146683
TRTVTGWRMCIDYRKLNKATRKDHFPLPFIDQMLERLAKHSHFCYLDGYSGFFQIPIHPN
DQEKTTFTCPFGTFAYRRMPFGLCNAPATFQRCMMSIFSDFVEKIMEVFMDDFSVHGSNF
DDCLTNLEKVLERCEQVNLVLNWEKCHFMVREGIVLGHLV

#CAD40212
EKKDKTKRMCVDYRALNEVTIKNKYPLPRIDDLFDQLKGATVFSKIDLRSGYHQLRIREE
DIPKTAFITRYGLFECTVMSFGLTNAPAFFMNLMNKVFMEFLDKFVVVFIDDILIYSKSE
EEHEQHLRLVLEKLKEHQLYAKFSKCDFWLKEVQFLGHIV

#CAE01641
QLTVTGWRMCIDYRKLNKATKKDHFPLPFIDEMLERLANHSFFCFLDGYSGYHQIPIQPE
DQSKTTFTCPYGTYAYRRMSFGLCNAPASFQRYMLSIFSDMIEDIMEVFMDDFSVYGKTF
GQCLQNLDKVLQRCQEKDLDAPFEFDGACLKSFEILKKAL

#AP004896
TRTVIGWRMCIDYRKLNKPTRKDHFPLPFMDQMLERLSGQAFYCFLDGYSGYNQITVNPE
DQEKTAFTCPFGVFAYRKMPFGLCNAPATFQRCMLAIFSDLVEKIIEVFMDDFSVFGASF
DLCLQNLDTVLKRCVETNLVLNWEKCHFMVTEGIVLGHKI

#BAC05603
KKKDGSERMVIDYRALNEVTIKNKYPLPRIDDLFDQLKGARVFSKIDLRSGYHQLKIRSE
DIPKTAFSTRYGLYEFTVMSFGLTNAPAFFMNLMNKIFMEYLDQFVVVFIDNILIYSKNE
EEHAEHLRRIMEKLRDHQLFAKFSKCEFWLDRVAFLGHVI

#AAO19383
EKKDHTQRMCVDYRALNDVTIKNKYPLPRIDDLFDQLKGATVFSKIDLRSGYHQLRIKEE
DIPKTAFTTRYGLFECTVMSFGLTNAPAFFMNLMNKVFMEYLDKFVVVFIDDILIYSRTK
EEHEEHLRLALEKLREHQLYAKFSKCEFWLSEVKFLGHVI

#AAQ82037
PKKDGKVRMCVDYRDLNRASPKDDFPLPHIDVLVDNTAQSSVFSFMDGFSGYNQIKMAPE
DMEKTTFITPWGTFCYKVMPFGLKNAGATYQRAMTTLFHDMMHKEIEVYVDDMIAKSQTE
EEHLVNLQKLFDRLRKFKLRLNPNKCTFGVRSGKLLGFIV

#AC092262
KKKDGSWRFCVDYRRLNALTIKSKFPMPVVDELLDELSGTKFFSKLDLKAGYHQIRMVET
DEAKTAFKTHHGQFQFRVMPFGLTNAPSTF.CLMNSVFALFIRKFVLVFMDDILVYSPDL
DSHLHHLQQVFVILRQHQLFAKRSKCSFACTQLEYLGHII

#AC136972_155007
QRTVTGWRMCIDYRKLNKATKEDHFPLPFIDEMLERMANHSFFCFLDGYSGYHQIPIHPE
DQSKTTFTCPYGTYAYRRMSFGLCNAPASFQRCMMSIFSDMIEDIMEVFMDDFSVYGKTF
GHCLN.LDKVLQRCQENDLVFNWEKCHFMVREGIVLGHRV

#AC149297
INLLVVSRMCVDYRKLNLSTRKDHFPLPFMDQMLERLAGKSFYCFLDGYSGYNQIVINPE
DQEKTTFTCPFGTYAYRRMPFGLCNAPATFQRCMMSIFSDYVERIIEVFMDDFTVYGDSF
DKCLENLSLILKRCIETNLVLNYEKCYFMVEQGIVLGHVV

#AY368673_wheat
QRILTGYRMVIDYRKLNKATRKDHYPLPFIDQMLERLSKHTHFCFLDGYSSFSQILVLQS
DQEKTTFTCPFRTFAYRRMPFGLCNAPATFQRCMTTIFSNFCEKIVEVFMDDFSIYGKSF
DDCLSNLERALQRCEQTNLVLNWEKCHFIVNEGIVLGHKI

#AC149290_(Solanum)
MRHVTGWRVCMDYWKLNAWIEKGHFPMPFIDQMLDQLAGKGWYFFPDGYSGYNKIFIT.T
DQEKTTFTCPYRTFAFKWMPFGLCNAPVTFQRCMMSIFSDIVEDTIEVLMDDFSVVGESF
DRSLDHLAEVLKRSEECNLVLNWEKCHFIVKEGIVLGHQI

#ap006350_rt
TRQVTKWRVCIDYRRLNSVTRKDHFPLPFIDQMLDRLAGHQYYCFLDGYSGYNQICVAPE
DQEKTAFTCPYGVFAYKRMPFGLCNAPATFQRCMFAIFSDLIETCIEIFMDDFSVFGPNF
DACLGNLALVLKRCQETNLVLNWEKCHFMVRDGIVLGHKV

#Wilma_426K20-3
QRIITGYRMVIDFRKLNKATKKDHYPLPFIDQMLERLSKHTHFCFLDGYSGFSQLPVSAK
DQSKTTFTYPFGTFAYRRMHFGLCNAPATFQRCMMAIFSDFCENIGEVFMDDFSVYGSSV
DDCLSNLDRVLQRCEETNLVFNWEKCHFMVNEGIVLGHNV

#RIRE3
EKKDKTKRMCVDYRALNEVTIKNKYPLPRIDDLFDQLKGATVFSKIDLRSGYHQLRIREE
DIPKTAFTTRYGLYEFTVMSFGLTNAPAFFMNLMNKVFMEYLDKFVVVFIDDILIYSQSE
EDHQHHLRLVLGKLREHQLYAKLSKCEFWLSEVKFLGHVI

#del1-46
PKKDDSKRMCIDYZKLNSVTVKNKYPLPRIDDLFDQLNGAZYFSKIDLRFRYHQLRIRAZ
DIPKTAFRTRYGHYEFLVMPFGLTNVPTAFMNLMNRVFREYLDKFIVVFVDYVLIYSRTQ
KDHEHHLRISLQLLRNNQLYAKLSKCEFWMEKVKFLGHVV

#Bagy-1
KKKDGMDRMVVDYRPVNLVTIKNKYPLPRINDLYDQLTGSSFFSKMDLRLGYHQIKIKNG
DIPKKAFVTRYGQYEYTVMSFGLTNAPATFSRLMNSIFMEYLDKFVVVYLDDILIYSMNE
REHAEHLRLVLMKLREHRLYAKFSKCEFW...........

#Tekay
NKKDGSRRMCVDYRSLNEVTIKNKYPLPRIEDLFDQMKGAKVFSKIDLRSGYHQLKIRAE
DVPKTAFTTRYGLYEFLVMSFGLTNAPAYFMNLMNKVFMEYLDQFVVVFIDDILIYSSNE
EAHEDHLRLVLQKLRDNQLYAKFSKCDFWLKEVAFLGHIV

#Reina
KKKDGEWRLCVDYRRLNAHTVKNRYPMPVFDEIVDELCGTKIFTKLDHRSGYHQIRIKEG
DEFKTAFQTHNGHYEYRVMPFGLTGAPATFQDFMNKILTPFLRKCVVVFLDDVLIYSRDM
EEHVLQVKQVFQKLKDHQLKLKLSKCRFAQTTLEFLGHII

#BBRE1
TRTVTGW.VCIDYRRLNLATRKDHFPLPFIDQMLERLADHEYYCFLDGYSGYNQIAVVPE
DQEKTTFTCPFGIFSYRRIPFGLCNAPATFQRCMQSIFADMLEKYMEVFMDDFSVFGKSF
DNCLSNLALVLERCQESNLILNWEKCHFMVREGIVLGHKI

#Wilma634M12
QRIVTGYRMVIDFCKLNKATRKDHYPLPFIDQMLERLSEHTHFCFLDGYSGSSQIPLSKE
DQEKTNFTCPFGTFAYRRMPFGLSNAPATFQRCMTAIFSEFCEKIVEVFMDDFSVHGTSF
DDCLRNLDRVLQRCEETNLVLNWEKCHFMVNEAIVLGHEI

#RIRE7
PKKDGSWRMCVDCRAINNITIRYRHPIPRLDDMLDELSGSLVFSKIDLRSGYHQIRMKLG
DEWKTAFKTKFGLYEWLVMPFGLTNAPSTFMRLMNEVLRAFIGRFVVVYFDDILIYSRSI
EDHHGHLRAVFDALRDARLFGNLEKCTFCTDRVSFLGYVV

#ap005726
QRTVTGWRMCIDYRKLNKATKKDHFPLSFIDEMLERLANHSFFCFLDGYSGYHQIPIHPE
DQSKTTFTCPYGTYAYRRMSFGLCNAPASFQRCMMSIFSDMIEDIMEVFMDDFSVYGKTF
GHCLQNLDKVLQRCQEKDLVVNWEKCHFMVREGIVLGHRV

#Athila5-1
TRTITGPRMCIDYRKMNAATRKDHFPLPFIDQMLEMLANHKYYCFLDGYSRFFQIPIHRD
DQEKTTFTCSYGTFAYRRMSFGLCNAPATFQRGMMSIFTDMIEDIMEVFMDDFSVYGSSF
EDCLANLYRVLARCEEKHLVLNWEKCHFMVQDGIVLGHRI

#DiasporaLc
TRVQNSWRVCIDYRRLNQATRKDHFPLPFIDQMLERLVGKSHYCFLDGFSGYFQIHIAPE
DQEKTTFTCPFGTFAYRRMPFGVCNAPGTFQRCMVSIFSDFLESCIEVFMDDFTVYGSSF
DTCLDNLDKVLHRCIETNLVLNYEKCHFMVEQGIVLGHVI
